# Supplementary material for: First description of underwater acoustic diversity in three temperate ponds
Source: PeerJ. 2015 Nov 5;3:e1393. doi: 10.7717/peerj.1393 (PMC4647551; doi:10.7717/peerj.1393)
Supplement: Supplemental Information 1 — Acoustic indices, SNR, abundance and richness of sound types for each recording. [file peerj-03-1393-s002.xlsx]

## Sheet: acousticdiversityindices
file.names	SNR	richness	abundance	Ht	Hf	M	AR	npic	ACi
pond1PT1_20100624_000000	255.229631576561	4	40	0.92778775402208	0.996160837959405	0.00469970703125	0.0108506314414284	1	307.638256736031
pond1PT1_20100624_040000	1.2691671251484	1	26	0.952474889590316	0.995125323861456	0.00469970703125	0.0244139207432138	0	302.769760317124
pond1PT1_20100624_080000	8.32144122358165	1	39	0.979146254548276	0.99502915593245	0.004425048828125	0.198595587167949	0	304.626485576647
pond1PT1_20100624_120000	1.24579259257067	4	24	0.979213856467983	0.994784340294954	0.00445556640625	0.222977754391058	2	310.66017707325
pond1PT1_20100624_160000	1.52412968401229	3	18	0.978265360441039	0.995274172372496	0.00445556640625	0.165753374945565	2	303.310289065817
pond1PT1_20100624_200000	7.55022145489688	3	36	0.978077448113873	0.996182957003569	0.004425048828125	0.146238568732762	2	307.024644990845
pond1PT1_20100625_000000	1.89119448200636	2	21	0.976863554909646	0.995581467236399	0.004425048828125	0.120962766729569	1	363.552996753004
pond1PT1_20100625_040000	2.0175957296393	1	33	0.976559090021177	0.995107366955623	0.004425048828125	0.110130280156772	2	303.143748229758
pond1PT1_20100625_080000	4.23747849555468	4	53	0.97664902287918	0.994856553915769	0.004486083984375	0.133745826680215	1	303.49214798543
pond1PT1_20100625_120000	2.67378317750379	3	67	0.975516122557411	0.995075350963057	0.004547119140625	0.117805559587749	0	302.786132661881
pond1PT1_20100625_160000	1.32608822456325	3	28	0.978278401869721	0.993374170502828	0.00445556640625	0.169699883872841	4	305.962755029112
pond1PT1_20100709_000000	2.97590028487084	4	108	0.97515870368616	0.995255593597129	0.00506591796875	0.134172231093047	0	301.349417802325
pond1PT1_20100709_040000	2.17839945387876	4	60	0.976782607193005	0.995099559859599	0.00457763671875	0.165862244157352	1	303.281672978064
pond1PT1_20100709_080000	45.1137760819251	3	56	0.9665049966249	0.99506853396263	0.004669189453125	0.05343663811874	1	304.348319893831
pond1PT1_20100709_120000	3.82264964877846	7	26	0.978784310929816	0.992748748213435	0.0045166015625	0.21460843373494	1	304.936451057352
pond1PT1_20100709_160000	8.22884257121163	2	109	0.974754048770302	0.989439438565276	0.004669189453125	0.112216940049354	1	338.750568151809
pond1PT1_20100709_200000	1.72512923730042	2	30	0.978617950858194	0.968862124623421	0.004547119140625	0.218781753520105	0	300.79528204711
pond1PT1_20100710_000000	2.10004545855448	0	28	0.97445482324822	0.995022444324251	0.00445556640625	0.0789301785455073	2	303.017004731528
pond1PT1_20100710_040000	58.0364243390372	3	41	0.969058251916509	0.994456870446966	0.004486083984375	0.0488278414864276	2	303.64044052239
pond1PT1_20100710_080000	1.10783724327856	2	39	0.979364833169948	0.993885544470552	0.004425048828125	0.231093046886341	2	306.432145372327
pond1PT1_20100710_120000	2.43186995818501	2	109	0.960046887619867	0.994407487506024	0.00518798828125	0.0440239875163304	1	302.867539746482
pond1PT1_20100710_160000	0.958804235999733	2	17	0.97789062707307	0.994428726156464	0.004547119140625	0.185123022209319	1	305.113161368605
pond1PT1_20100710_200000	5.01516284027429	0	15	0.979455745050399	0.994021093381482	0.004425048828125	0.249147191174336	2	305.319318681416
pond1PT1_20100711_000000	1.81183679002019	1	17	0.979365782083982	0.992708496642622	0.004425048828125	0.23289846131514	2	312.926427292603
pond1PT1_20100711_040000	52.5651969059969	2	30	0.979935578579787	0.994642073420601	0.004425048828125	0.377331615619103	1	303.285690063081
pond1PT1_20100711_080000	1.12004594255259	1	19	0.979308267046146	0.993594024122331	0.004364013671875	0.178545507330527	2	307.34138380566
pond1PT1_20100711_120000	1.3607881909609	3	37	0.976551750369416	0.994474967378728	0.0047607421875	0.167386413122369	1	303.258675776472
pond1PT1_20100711_160000	2.67749249691277	1	38	0.972366844061522	0.994902014489521	0.0054931640625	0.0862969952097547	0	301.904343120807
pond1PT1_20100711_200000	1.18275994843765	1	12	0.97988497498754	0.99457933660157	0.00445556640625	0.384784620409348	2	310.910832619425
pond1PT2_20100626_000000	2.08365868842492	1	15	0.979339050842446	0.993961780960295	0.0042724609375	0.147300043547685	2	307.23880837476
pond1PT2_20100626_040000	1.14532903596494	0	24	0.980065821168672	0.994770827221207	0.004241943359375	0.283440992887211	1	302.751979558838
pond1PT2_20100626_080000	2.39018187760468	0	15	0.979574483205153	0.994608197756376	0.004241943359375	0.176313688488895	1	302.105782638354
pond1PT2_20100626_120000	1.90095590095752	2	18	0.979431871599063	0.993787109650604	0.00439453125	0.220460153868486	1	303.498954800877
pond1PT2_20100626_160000	1.35092720733864	1	19	0.97952923864484	0.994591486591902	0.004364013671875	0.223181884163159	1	304.306562276833
pond1PT2_20100626_200000	3.55666231916724	0	20	0.978867614135726	0.994594613056763	0.00433349609375	0.136993758165191	1	304.421418844145
pond1PT2_20100627_000000	1.02231501792273	1	7	0.98013901463751	0.991545335651527	0.004241943359375	0.322497822615764	2	312.670025817988
pond1PT2_20100627_040000	0	0	7	0.980112286428947	0.995066381134787	0.00421142578125	0.289782624473799	1	302.845575318741
pond1PT2_20100627_080000	0	0	8	0.980108511344919	0.995129319919413	0.004241943359375	0.301295543620264	0	302.032217042357
pond1PT2_20100627_120000	0	0	8	0.979799210313829	0.995072420781398	0.00439453125	0.295579910001452	1	301.750317326805
pond1PT2_20100627_160000	1.09407852260484	0	11	0.980037689426794	0.995606184132446	0.00433349609375	0.331524894759762	1	303.279431251061
pond1PT2_20100627_200000	0	0	3	0.97997317338751	0.99519555488276	0.004302978515625	0.288321962548991	1	301.774114942511
pond1PT2_20100628_000000	0	0	8	0.979959110282636	0.995157281209026	0.0042724609375	0.26466105385397	1	303.3952059753
pond1PT2_20100628_040000	0	0	7	0.980051057678358	0.995184998679447	0.004241943359375	0.277861445783133	0	300.976994401521
pond1PT2_20100628_080000	1.38860811643447	1	13	0.98007421318162	0.99513947196294	0.004241943359375	0.286788721149659	0	301.067044323086
pond1PT2_20100628_120000	0	0	4	0.979757588430709	0.995159399261983	0.004364013671875	0.264842502540282	0	300.85101428964
pond1PT2_20100628_160000	0	0	8	0.98001678804854	0.995921564865256	0.004302978515625	0.299753229786616	1	301.137343803642
pond1PT2_20100628_200000	0	0	8	0.98008475351396	0.995582996002455	0.0042724609375	0.313761068369865	1	301.610959565389
pond1PT2_20100629_000000	0	0	56	0.979002750835314	0.995353052925524	0.00445556640625	0.209164973145594	1	300.74935937191
pond1PT2_20100629_040000	0	0	12	0.980110174798177	0.995180610783286	0.004241943359375	0.30241145304108	0	300.799545312626
pond1PT2_20100629_080000	0	0	8	0.980085543434831	0.995214963993152	0.004241943359375	0.293484177674554	0	301.016016820363
pond1PT2_20100629_120000	1.08809127229333	1	10	0.980039944484005	0.995794538521611	0.004364013671875	0.364530410799826	1	301.150993850671
pond1PT2_20100629_160000	0	0	15	0.980005923486491	0.995119104149478	0.00433349609375	0.317825518943243	0	300.795555228197
pond1PT2_20100629_200000	0	0	7	0.979979142195223	0.995295945604189	0.004302978515625	0.289592103353172	0	300.610979702677
pond1PT2_20100713_000000	1.29492566887404	1	20	0.966523913932299	0.99541556488204	0.0045166015625	0.0474397590361446	0	301.279538303213
pond1PT2_20100713_040000	1.49337193443351	2	40	0.97705220256991	0.997225282696517	0.004608154296875	0.182936565539265	1	313.275344107412
pond1PT2_20100713_080000	6.3039588202723	1	33	0.972907734924219	0.995050616390133	0.00445556640625	0.0651173973000436	1	300.755584079558
pond1PT2_20100713_120000	1.28444628158627	1	26	0.977715446315027	0.995117118493351	0.004486083984375	0.159221222238351	0	300.398428712601
pond1PT2_20100713_160000	0.929997653222917	1	63	0.95453939490561	0.995783490780841	0.00506591796875	0.0291678763245754	1	300.902730533826
pond1PT2_20100713_200000	11.4554902304159	3	48	0.975787934637929	0.995341365886778	0.004547119140625	0.129826535055886	1	301.473138842557
pond1PT3_20100716_000000	3.71920591033554	1	17	0.978956119616292	0.995259121858279	0.00433349609375	0.142473508491799	0	300.661296831115
pond1PT3_20100716_040000	4.65071024318163	0	19	0.978704476747106	0.992579201557242	0.00433349609375	0.128774132675279	2	311.415758976162
pond1PT3_20100716_080000	3.50117068128781	1	109	0.979376524841807	0.993397040507627	0.004302978515625	0.165118304543475	2	310.077824649943
pond1PT3_20100716_120000	2.40770212977223	1	20	0.979066794582112	0.99269949292025	0.004364013671875	0.160690956597474	2	320.520411505598
pond1PT3_20100716_160000	2.98113795286179	1	16	0.979810184765153	0.994537265268044	0.00439453125	0.300479024531862	2	307.243208177759
pond1PT3_20100716_200000	2.52442854861878	1	22	0.97412859009588	0.991763960144393	0.00457763671875	0.0954964436057483	2	332.103919778521
pond1PT3_20100717_000000	3.52993652253337	3	28	0.97980034420173	0.99281478753771	0.004302978515625	0.231165626360865	1	313.657298475334
pond1PT3_20100717_040000	1.5860522313095	3	19	0.975786323123618	0.986505843811828	0.00439453125	0.0865510233705908	17	319.033779182524
pond1PT3_20100717_080000	2.70894934669273	0	30	0.979545026797756	0.992976102290259	0.004302978515625	0.194331543039628	2	323.158636773001
pond1PT3_20100717_120000	2.0757323046225	2	17	0.979614126417533	0.993165008755006	0.00433349609375	0.221929888227609	1	311.268807676175
pond1PT3_20100717_160000	3.53046587165233	2	16	0.976779310550657	0.995336680411367	0.004486083984375	0.137991725939904	1	304.560391645967
pond1PT3_20100717_200000	1.38681546465008	2	21	0.976508465323686	0.995000429192236	0.004425048828125	0.106519451299173	1	307.071085626861
pond1PT3_20100718_000000	0	0	11	0.979939339601623	0.994571585471768	0.0042724609375	0.251487879227754	3	308.708948589061
pond1PT3_20100718_040000	0	0	15	0.979738985487042	0.994198035836407	0.004241943359375	0.195284148642764	2	309.623573793291
pond1PT3_20100718_080000	27.6728626470889	3	21	0.972002346505686	0.994295554792516	0.00439453125	0.0457250689505008	2	310.065320820229
pond1PT3_20100718_120000	0	0	16	0.97949012724155	0.993205740185832	0.00433349609375	0.197271011757875	3	312.607592359963
pond1PT3_20100718_160000	2.0424197564643	1	17	0.978881188530547	0.992439122395878	0.00439453125	0.164936855857164	5	322.412888235378
pond1PT3_20100718_200000	2.07471099603802	2	18	0.958029810632729	0.994774977552073	0.004608154296875	0.0309188561474815	1	308.972868200984
pond1PT3_20100730_000000	6.72152423899164	1	24	0.96357719896753	0.990960274761921	0.004364013671875	0.026781826099579	9	311.446152650683
pond1PT3_20100730_040000	1.36109356607864	1	20	0.974400556920452	0.994738024358845	0.004364013671875	0.0580272898824212	6	311.939537760337
pond1PT3_20100730_080000	3.41374893590804	1	24	0.979181023138938	0.993849162844373	0.0042724609375	0.134126868921469	3	332.100418830468
pond1PT3_20100730_120000	4.73529575676107	2	17	0.9748315540935	0.99457923698325	0.00457763671875	0.110574829438235	16	313.3248641148
pond1PT3_20100730_160000	1.22954293081403	1	16	0.974579330344359	0.995884866797003	0.00469970703125	0.111218972274641	2	319.02196831946
pond1PT3_20100730_200000	1.37325937545017	1	19	0.979320618387547	0.994551646351979	0.00439453125	0.197597619393236	1	307.136940066672
pond1PT3_20100731_000000	1.76215291745281	1	22	0.973377854913806	0.994548986890516	0.004486083984375	0.0743032370445638	1	312.090830176852
pond1PT3_20100731_040000	2.29339647837496	1	35	0.976614409485226	0.993851737536818	0.004486083984375	0.13162287705037	2	307.489265009908
pond1PT3_20100731_080000	1.7651033825269	1	26	0.979280650615601	0.994420258705513	0.004364013671875	0.171106111191755	2	308.799344100329
pond1PT3_20100731_120000	1.3681442700766	1	83	0.978863611626736	0.991992408642582	0.004669189453125	0.264511358687763	1	327.144755074404
pond1PT3_20100731_160000	1.66789773999773	1	26	0.97243575091164	0.995036252300318	0.004638671875	0.0815611844970242	1	308.392279356857
pond1PT3_20100731_200000	1.23547488660541	1	103	0.979307502056405	0.995064445361979	0.0045166015625	0.268825301204819	1	306.879228736773
pond1PT4_20100705_000000	3.02156282376983	1	15	0.979445652475041	0.995268120095509	0.004425048828125	0.247341776745536	0	304.914557062315
pond1PT4_20100705_040000	1.22266370535624	1	34	0.979671560368742	0.99228482985042	0.00433349609375	0.231519451299173	1	319.849703541772
pond1PT4_20100705_080000	1.28693990242256	3	18	0.979546225573865	0.995216662031328	0.00433349609375	0.210970387574394	1	304.648941055853
pond1PT4_20100705_120000	1.4036149687929	1	17	0.970096513071859	0.996153499457024	0.004486083984375	0.053073740746117	5	311.984877876413
pond1PT4_20100705_160000	0	0	13	0.979848637927989	0.995762792464066	0.004486083984375	0.39486863115111	12	350.864358981746
pond1PT4_20100705_200000	0.929571862899415	0	89	0.979491664139894	0.995086230588224	0.004486083984375	0.307827696327479	1	304.65448287095
pond1PT4_20100706_000000	0	0	94	0.974015061829688	0.993517740033383	0.00439453125	0.0604224125417332	2	311.397508069831
pond1PT4_20100706_040000	0	0	6	0.979657674470831	0.993640830601443	0.004302978515625	0.210843373493976	1	305.224784426949
pond1PT4_20100706_080000	1.17455708805634	1	21	0.978662836242112	0.994903343296692	0.00433349609375	0.127404195093628	1	301.661891591689
pond1PT4_20100706_120000	1.39929263099634	2	38	0.979547571158635	0.995048109123446	0.00439453125	0.253120917404558	4	306.511853210726
pond1PT4_20100706_160000	1.93870353243107	1	17	0.979633290624192	0.995190667306024	0.004608154296875	0.422557700682247	2	310.137047114398
pond1PT4_20100706_200000	1.55696969232423	1	32	0.97996753817786	0.994899315148009	0.00439453125	0.36743358978081	1	305.14829153483
pond1PT4_20100707_000000	1.84782830090126	1	26	0.97929381477056	0.992737997083172	0.004364013671875	0.174081869647264	5	311.144408053251
pond1PT4_20100707_040000	4.00244378991634	0	69	0.978492729598935	0.991607361970467	0.00433349609375	0.12192444476702	4	311.363158312374
pond1PT4_20100707_081500	24.1987458199007	3	29	0.979690148568644	0.993749066002184	0.00439453125	0.279249528233416	2	307.163638677269
pond1PT4_20100707_120000	1.54923472637306	3	42	0.958509676284581	0.995701641584969	0.0048828125	0.0398824212512701	5	310.214799426889
pond1PT4_20100707_160000	2.90111767340233	3	9	0.975729362317447	0.994203714148927	0.0069580078125	0.153614457831325	2	321.226856695956
pond1PT4_20100707_200000	22.2985573001474	3	8	0.973887131083749	0.995202536993369	0.004486083984375	0.0764261866744085	2	307.362981157438
pond1PT4_20100720_000000	0	0	17	0.979341721970892	0.99496058403453	0.004364013671875	0.184497024241544	1	305.460791866824
pond1PT4_20100720_040000	2.4208456555443	2	29	0.976249437238165	0.994428090155687	0.004364013671875	0.0833212367542459	3	308.969489739054
pond1PT4_20100720_080000	1.71475549849718	3	27	0.979521843960155	0.994513221127958	0.004364013671875	0.22020612570765	2	309.432008486279
pond1PT4_20100720_120000	30.2917472679421	5	93	0.97938088067643	0.986958785171619	0.0045166015625	0.295933734939759	7	319.260225351942
pond1PT4_20100720_160000	1.17735203153211	0	23	0.979552754817583	0.995800375262779	0.004547119140625	0.375054434605893	0	310.117837266632
pond1PT4_20100720_200000	1.05047157795117	1	21	0.979941159300762	0.995300158686384	0.004486083984375	0.450065321527072	2	302.629342767387
pond1PT4_20100721_000000	27.0829466209767	4	30	0.975762719235722	0.994948587747418	0.00439453125	0.0849179851937872	2	306.267006827951
pond1PT4_20100721_040000	1.09431662842488	3	43	0.97944282953715	0.994414112092976	0.00439453125	0.22209319204529	0	305.21492253123
pond1PT4_20100721_080000	1.16029779492206	1	21	0.979300250460308	0.994929212495308	0.00439453125	0.192698504862825	1	306.002022430734
pond1PT4_20100721_120000	11.2930149258189	2	42	0.975614181298043	0.994966604859931	0.004486083984375	0.106147481492234	3	312.332744208428
pond1PT4_20100721_160000	1.41532937419346	2	22	0.9784445296066	0.995812211516117	0.00457763671875	0.22114965887647	4	318.392703352478
pond1PT4_20100721_200000	1.04125205388596	2	28	0.979409607659337	0.99492486854061	0.00445556640625	0.260469589200174	2	306.049429174974
pond2PT1_20100708_000000	0	0	13	0.979415630993742	0.994867606933099	0.00445556640625	0.26441609812745	1	301.385891929508
pond2PT1_20100708_040000	0	0	17	0.977508048101235	0.994141304655087	0.004547119140625	0.175506241834809	1	301.559527225118
pond2PT1_20100708_080000	0.771633040491861	0	16	0.979480965626247	0.994802938330382	0.004425048828125	0.258174263318334	0	300.815721695297
pond2PT1_20100708_120000	0	0	88	0.977963014273443	0.993780627722728	0.004608154296875	0.203549136304253	2	316.530831237334
pond2PT1_20100708_160000	0.958551513202139	3	22	0.97917334015806	0.994381373707197	0.004730224609375	0.305636703440267	1	304.202343200473
pond2PT1_20100708_200000	1.40556259623075	1	26	0.979809306532894	0.994896487621934	0.00457763671875	0.45989076789084	1	300.262322376606
pond2PT1_20100709_000000	1.59893536698617	2	62	0.979539209786912	0.992132682957205	0.004547119140625	0.363033459137756	2	302.512233613619
pond2PT1_20100709_040000	1.09043523824783	1	15	0.979954411759331	0.995246166624549	0.00445556640625	0.430169473073015	1	304.23683756134
pond2PT1_20100709_080000	0	0	14	0.97969074151428	0.995051288632692	0.004425048828125	0.31053128175352	1	300.630750423201
pond2PT1_20100709_120000	0	0	26	0.979457405852426	0.995004873980818	0.0045166015625	0.314006024096386	1	301.037349737718
pond2PT1_20100709_160000	0	0	46	0.979249952772247	0.994027916990533	0.00469970703125	0.309242996080708	2	303.032880573125
pond2PT1_20100709_200000	0	0	41	0.979663802691598	0.990340890221021	0.004913330078125	0.480285600232254	2	302.921556878514
pond2PT1_20100710_000000	1.11480532331373	3	78	0.979681622355647	0.99419516006736	0.004638671875	0.447271011757875	1	300.91344732705
pond2PT1_20100710_040000	0	0	17	0.979928270053506	0.994818024078085	0.00445556640625	0.408463673973	1	300.907964989728
pond2PT1_20100710_080000	0	0	6	0.979918875218639	0.994911209193678	0.00445556640625	0.402543910582087	2	300.364054787576
pond2PT1_20100710_120000	0	0	34	0.9793439838813	0.994756691461157	0.0045166015625	0.282379518072289	1	301.862722809045
pond2PT1_20100710_160000	1.2556012028769	0	23	0.979360885557284	0.994349085740759	0.004638671875	0.334137755842648	1	302.868425697925
pond2PT1_20100710_200000	0	0	4	0.979652056156857	0.995025365743888	0.0045166015625	0.372740963855422	2	300.699159484639
pond2PT1_20100711_000000	1.03025830809011	1	15	0.979951467182598	0.994588327177295	0.004486083984375	0.458557120046451	1	301.083252837802
pond2PT1_20100711_040000	0	0	11	0.979966962906172	0.994993541397668	0.004425048828125	0.402607417622296	0	300.729545398743
pond2PT1_20100711_080000	0	0	9	0.979512051315009	0.995067783112033	0.004425048828125	0.265395921033532	0	300.689989117246
pond2PT1_20100711_120000	0	0	6	0.979524558306509	0.994161300873909	0.00457763671875	0.37444658150675	1	301.572208499809
pond2PT1_20100711_160000	0	0	14	0.97269098887347	0.993219068257441	0.0048828125	0.0911598200029032	1	305.162474258063
pond2PT1_20100711_200000	2.74603315472383	0	32	0.976981378362888	0.990003995900676	0.005035400390625	0.197416170706924	2	302.474890997662
pond2PT1_20100723_000000	0	0	4	0.980139409002775	0.994866720285755	0.003997802734375	0.223635505878937	2	300.571386579957
pond2PT1_20100723_040000	1.15954187928	0	7	0.980080261517607	0.9950011903024	0.00396728515625	0.16865655392655	0	300.543085823397
pond2PT1_20100723_080000	0	0	7	0.978277130548583	0.994620993833698	0.00396728515625	0.0551377195529104	1	301.551798934118
pond2PT1_20100723_120000	0	0	27	0.978414689738972	0.99438716843963	0.0040283203125	0.0753783205109595	1	304.319045724533
pond2PT1_20100723_160000	0	0	7	0.979957843377718	0.994658776805102	0.004150390625	0.223544781535782	2	300.838680264832
pond2PT1_20100723_200000	0	0	2	0.980192719272166	0.995011826239388	0.003997802734375	0.249854841050951	1	300.441305398448
pond2PT2_20100628_000000	1.18381887116252	3	26	0.979632943203027	0.994042341608245	0.004547119140625	0.391883800261286	5	303.812569518179
pond2PT2_20100628_040000	1.88817706260555	1	22	0.975990692015691	0.99229408573744	0.0045166015625	0.124246987951807	4	308.20569729398
pond2PT2_20100628_080000	2.36989539206141	3	22	0.979135674854687	0.992086786164071	0.004547119140625	0.2620572652054	1	305.137056109773
pond2PT2_20100628_120000	23.4241049177956	3	19	0.972911048730662	0.956127772502559	0.00628662109375	0.102101175787487	3	414.740526719158
pond2PT2_20100628_160000	2.63506768306634	1	5	0.958139394101207	0.987644121345081	0.0050048828125	0.0376233851066918	5	324.467165300003
pond2PT2_20100628_200000	1.19527514367748	2	21	0.979883843110558	0.993416390708763	0.004547119140625	0.466413848163739	1	311.716609863192
pond2PT2_20100629_000000	10.8155708700217	3	48	0.969456486890535	0.981851484464917	0.006103515625	0.0718536797793584	3	302.616796135764
pond2PT2_20100629_040000	3.84401533081638	1	32	0.975409331998845	0.992419185751259	0.004608154296875	0.121098853244303	4	311.693958392157
pond2PT2_20100629_080000	1.78402836245649	2	18	0.95655963018838	0.99111046485043	0.004730224609375	0.030288321962549	4	311.050780939716
pond2PT2_20100629_120000	1.90540016246513	1	17	0.974816328846853	0.993318944960596	0.004547119140625	0.103380389025983	2	305.793172543735
pond2PT2_20100629_160000	2.09279880664539	1	23	0.978649077665896	0.993451616303203	0.0048828125	0.262084482508347	3	305.131426647268
pond2PT2_20100629_200000	1.50382359006555	1	16	0.979860733235069	0.993934650972816	0.0045166015625	0.424698795180723	6	329.689554106503
pond2PT2_20100713_000000	37.5711834488521	1	23	0.893091720926131	0.970278764931594	0.00518798828125	0.00293493250108869	3	481.446549234958
pond2PT2_20100713_040000	23.7734997457953	1	29	0.949212106346518	0.967420675571367	0.005279541015625	0.0206397880679344	4	335.002518892501
pond2PT2_20100713_080000	11.4375623338149	1	28	0.962451822377297	0.984463844853683	0.0048828125	0.0455799100014516	1	322.496734898141
pond2PT2_20100713_120000	1.12752623112712	2	99	0.978240480308234	0.994548977801764	0.004730224609375	0.225785672811729	2	309.433350895088
pond2PT2_20100713_160000	1.15651512884968	0	11	0.979354535234939	0.994999315812737	0.004730224609375	0.346938960661925	1	303.517268405946
pond2PT2_20100713_200000	1.80062527227736	1	16	0.976471246759565	0.994095575854626	0.0048828125	0.165227173755262	4	311.057040142846
pond2PT2_20100714_000000	1.34543949211046	1	16	0.979325886510231	0.994969689242281	0.00445556640625	0.240737044563797	2	301.209890507141
pond2PT2_20100714_040000	174.377143697981	2	31	0.952141511563578	0.988238606141108	0.00469970703125	0.0217012628828567	1	316.287528439092
pond2PT2_20100714_080000	19.0319022733761	1	23	0.962806740347981	0.980352823579362	0.004974365234375	0.0490455799100015	3	324.933284253855
pond2PT2_20100714_120000	1.56390251972981	1	34	0.97881919690276	0.994303458108999	0.004547119140625	0.230802728988242	2	309.835717212933
pond2PT2_20100714_160000	7.17306675209831	1	22	0.976323723098765	0.994565022077011	0.0045166015625	0.128765060240964	2	305.134899041292
pond2PT2_20100714_200000	86.5434649275281	1	23	0.935730578017465	0.966807737902351	0.005340576171875	0.0148107490201771	2	337.458742089507
pond2PT2_20100727_000000	0.921701702302675	1	11	0.980149040822428	0.994827856635282	0.003997802734375	0.228262447379881	2	301.001094362925
pond2PT2_20100727_040000	1.00962512236398	1	6	0.980182868683056	0.995067880173614	0.003936767578125	0.172199339526782	0	300.307302864826
pond2PT2_20100727_080000	0	0	0	0.980213080487475	0.994997052563502	0.00396728515625	0.213415408622442	2	300.584699506601
pond2PT2_20100727_120000	1.05581064474495	0	5	0.980178844199011	0.995255103788319	0.003997802734375	0.243685585716359	1	300.163708626778
pond2PT2_20100727_160000	0	0	16	0.97953988147567	0.99503258098462	0.004638671875	0.39991290463057	1	300.515219388862
pond2PT2_20100727_200000	1.04820660949547	1	11	0.980102536605761	0.994650395723161	0.004058837890625	0.248289846131514	1	301.130394028364
pond2PT3_20100701_000000	1.58383371193641	1	32	0.979585039778652	0.994993298730591	0.0045166015625	0.359186746987952	2	301.601165095336
pond2PT3_20100701_040000	0	0	23	0.978251039547549	0.995047241614393	0.004425048828125	0.149849397590361	2	301.79160078219
pond2PT3_20100701_080000	0	0	21	0.977622337668539	0.995334903061327	0.00445556640625	0.146020830309189	2	307.804772037383
pond2PT3_20100701_120000	7.74044832030422	1	24	0.975487739683808	0.993828496694055	0.0047607421875	0.133909130497895	2	302.781301344175
pond2PT3_20100701_160000	12.6135193540576	2	42	0.904009454103859	0.988229132397816	0.004852294921875	0.005643054144288	2	337.476371285807
pond2PT3_20100701_200000	0.662507634249054	1	19	0.97991681113742	0.995361873402501	0.004547119140625	0.488051604006387	2	301.240425004551
pond2PT3_20100702_000000	1.61538173813803	3	25	0.979593636527922	0.994921479052397	0.0045166015625	0.36144578313253	2	301.197521174999
pond2PT3_20100702_040000	3.99105015169681	1	43	0.971079897600821	0.994971683895137	0.0045166015625	0.0587349397590361	3	313.312994512739
pond2PT3_20100702_080000	0	0	14	0.979891433084684	0.994982939272431	0.00445556640625	0.386757874872986	2	301.662758451113
pond2PT3_20100702_120000	0	0	25	0.979471781491197	0.995500960442038	0.004547119140625	0.338991508201481	1	302.028325906643
pond2PT3_20100702_160000	2.07196376297205	3	71	0.978966370630284	0.994565960421887	0.004608154296875	0.270539991290463	2	305.662012706859
pond2PT3_20100702_200000	0	0	13	0.979731551060292	0.99513611474457	0.004547119140625	0.418329946291189	3	300.768166436137
pond2PT3_20100703_000000	13.5702053397235	1	27	0.977048733607789	0.994902333626127	0.004547119140625	0.168293656553927	2	302.385553600987
pond2PT3_20100703_040000	59.4371822046693	1	10	0.97991379800157	0.995065918579837	0.004486083984375	0.428835825228625	1	299.955688566428
pond2PT3_20100703_080000	289.321764584561	1	35	0.923806155242283	0.992616924464291	0.004608154296875	0.00772971403687037	4	394.130900522575
pond2PT3_20100703_120000	6.82825629073228	0	32	0.976771890734878	0.994978316790522	0.004638671875	0.168384380897082	2	308.202169320468
pond2PT3_20100703_160000	0.805019533687828	1	12	0.979895224896179	0.995196169942193	0.0045166015625	0.445030120481928	2	300.077247403649
pond2PT3_20100703_200000	0	0	12	0.978822013619225	0.995270567748036	0.00445556640625	0.191405682972855	1	303.356015399824
pond2PT3_20100716_000000	11.6523423160163	2	10	0.978541715553453	0.984527223598873	0.00445556640625	0.177592901727392	2	316.154574446137
pond2PT3_20100716_040000	0	0	18	0.979943485770423	0.994711735257212	0.00439453125	0.347837131659167	1	300.674650825705
pond2PT3_20100716_080000	0	0	5	0.979981095792141	0.995143863655258	0.00439453125	0.373965742488024	1	300.721520795028
pond2PT3_20100716_120000	0	0	19	0.979795917292111	0.995243661455433	0.00445556640625	0.355185803454783	0	301.719845617263
pond2PT3_20100716_160000	0	0	30	0.979692295392629	0.995244319960648	0.004486083984375	0.36727028596313	1	301.455397324834
pond2PT3_20100716_200000	0	0	17	0.979909550627001	0.994937436238148	0.004425048828125	0.362888300188707	1	300.557811757905
pond2PT3_20100730_000000	1.06270575812491	1	4	0.980178553847212	0.994997769486319	0.003936767578125	0.170040100159675	0	301.127343955179
pond2PT3_20100730_040000	1.1149929544528	1	3	0.980173656274043	0.994990725586174	0.00390625	0.127966686021193	0	300.160297090449
pond2PT3_20100730_080000	5.09259277412247	2	17	0.979872223615689	0.994140253613588	0.00396728515625	0.123249020177094	0	303.756402771824
pond2PT3_20100730_120000	0	0	29	0.979415546386262	0.994767379571678	0.00408935546875	0.129713129626942	1	301.101404647671
pond2PT3_20100730_160000	0	0	11	0.980055767289088	0.995374637605477	0.0040283203125	0.216604369284366	1	301.358420424514
pond2PT3_20100730_200000	0.962175924253715	1	5	0.980122691095806	0.995128428732987	0.003997802734375	0.216695093627522	1	300.59181396332
pond2PT4_20100705_000000	0	0	4	0.979943590449242	0.995047876252007	0.004425048828125	0.386358687763101	1	300.499844737985
pond2PT4_20100705_040000	23.6370605720768	0	22	0.977041741005996	0.99520513777679	0.00439453125	0.112679634199448	2	303.004819910133
pond2PT4_20100705_080000	0.98157765115505	1	10	0.979953657519765	0.995179130438958	0.00439453125	0.354369284366381	0	299.92051713827
pond2PT4_20100705_120000	0	0	34	0.979871123427602	0.995420079296455	0.004425048828125	0.341223327043112	0	301.101049765168
pond2PT4_20100705_160000	0	0	23	0.979572569157642	0.995299192854717	0.0045166015625	0.354668674698795	1	300.308238169765
pond2PT4_20100705_200000	0	0	7	0.979962931368871	0.990204965389434	0.004547119140625	0.53373131078531	1	300.98826818182
pond2PT4_20100706_000000	0	0	5	0.979982255717507	0.995191693475465	0.004364013671875	0.34221222238351	0	301.142144318653
pond2PT4_20100706_040000	1.06680246602978	0	13	0.979939472752838	0.995109330349709	0.00433349609375	0.289056829728553	1	300.463012855814
pond2PT4_20100706_080000	0	0	2	0.979909121034055	0.995248475469614	0.00433349609375	0.273987516330382	1	300.268316150297
pond2PT4_20100706_111500	0.795550001795095	1	6	0.979972046922884	0.995404945056609	0.00439453125	0.369066627957614	1	300.713323178913
pond2PT4_20100720_000000	0.938495907398217	1	4	0.980174035971795	0.995148158706146	0.00396728515625	0.201739185658296	1	300.762821779383
pond2PT4_20100720_040000	1.18839866066033	0	22	0.980212486388487	0.99512775041444	0.00396728515625	0.212766729568878	0	301.692364640891
pond2PT4_20100720_080000	0	0	15	0.965231440367955	0.991898473603224	0.004302978515625	0.024132675279431	1	302.969824876879
pond2PT4_20100720_120000	1.274656793798	0	11	0.980132111585709	0.995268079804695	0.0040283203125	0.246928980984178	0	301.223986223352
pond2PT4_20100720_160000	1.17414311544811	0	21	0.979813692074349	0.995614635445711	0.004058837890625	0.172036035709101	0	301.148259206424
pond2PT4_20100720_200000	1.05081278006174	0	13	0.980194543884028	0.995314118067376	0.0040283203125	0.281585680069676	1	301.270096292578
pond2PT4_20100721_000000	0	0	4	0.980184966251205	0.995068845194321	0.00396728515625	0.207577297140369	0	300.416941318665
pond2PT4_20100721_040000	0	0	13	0.980217852475365	0.99491885337639	0.00396728515625	0.214712766729569	1	301.399917785949
pond2PT4_20100721_080000	0	0	8	0.979906342202106	0.995111946639733	0.00396728515625	0.129087131659167	0	300.474734948948
pond2PT4_20100721_120000	0	0	8	0.980105643729978	0.995057837965419	0.003997802734375	0.207441210625635	1	300.013028117705
pond2PT4_20100721_160000	0	0	1	0.980215774725152	0.994972642802204	0.0040283203125	0.285917767455364	0	300.073366867867
pond2PT4_20100721_200000	1.31230662172544	1	4	0.980092543925011	0.995094259596905	0.003997802734375	0.204356582958339	2	300.366652380496
pond2PT4_20100803_000000	0	0	2	0.98012198490264	0.995100982565463	0.004180908203125	0.293402525765713	0	300.854263574037
pond2PT4_20100803_040000	0	0	2	0.980144577357936	0.994999979970718	0.004150390625	0.296704891856583	0	300.492501552084
pond2PT4_20100803_080000	0	0	3	0.980069436965811	0.995072420229345	0.004150390625	0.260124836696182	0	300.779754141537
pond2PT4_20100803_120000	1.0791917581727	0	13	0.980031858135252	0.995374698480086	0.004241943359375	0.266702351574975	1	300.774962825652
pond2PT4_20100803_160000	1.1025723939721	0	9	0.980061159682857	0.995664094270285	0.004302978515625	0.320075482653506	1	300.850817048221
pond2PT4_20100803_200000	1.28894579089603	1	16	0.980033494646977	0.995198460316047	0.0042724609375	0.287414719117434	1	300.767449357831
pond3PT1_20100708_000000	0	0	2	0.98017529597036	0.995131519661122	0.00384521484375	0.0596331107562781	0	300.602962899462
pond3PT1_20100708_040000	0	0	3	0.980134676341068	0.994987727206863	0.003814697265625	0.0299435694585571	0	300.435300008075
pond3PT1_20100708_080000	0	0	2	0.980117048526517	0.995080717331393	0.003814697265625	0.0286915735230077	0	300.147886113425
pond3PT1_20100708_120000	0	0	6	0.980044613608432	0.995426732303594	0.00390625	0.101547757294237	1	300.686960219643
pond3PT1_20100708_160000	1.47721861063819	0	16	0.979924446260764	0.995276077284228	0.003936767578125	0.11120082740601	0	300.893362173883
pond3PT1_20100708_200000	0	0	13	0.980094561638095	0.995276779905828	0.00390625	0.109803672521411	1	300.718681643493
pond3PT1_20100709_000000	1.31733997834175	1	13	0.980026201976266	0.995177791527258	0.003875732421875	0.0680160400638699	0	300.644124424029
pond3PT1_20100709_080000	0	0	3	0.9770981648442	0.992757655454785	0.004058837890625	0.0669545652489476	3	308.404264611215
pond3PT1_20100709_120000	1.48359297561123	0	7	0.979881877650831	0.995426136142328	0.00390625	0.0792567861808681	1	300.533418049945
pond3PT1_20100709_160000	0	0	12	0.980034004173426	0.995518358864965	0.00396728515625	0.15633165190884	0	300.350475677529
pond3PT1_20100709_200000	0	0	2	0.980121507749649	0.995356457191058	0.003936767578125	0.150067136013935	0	300.899153067287
pond3PT1_20100710_000000	0	0	2	0.980130932095115	0.995172723864473	0.00390625	0.117233996225867	1	300.430093029591
pond3PT1_20100710_040000	0	0	4	0.980111263950802	0.995096330617006	0.003875732421875	0.0777326172158514	0	300.704180269138
pond3PT1_20100710_080000	0	0	5	0.980081095998418	0.995096315521165	0.003875732421875	0.0745890187255044	0	300.448842512735
pond3PT1_20100710_120000	0	0	9	0.979794338250823	0.995288777999744	0.003936767578125	0.0966259616780375	1	301.016596276081
pond3PT1_20100710_160000	0.964021434377888	0	11	0.979928388989711	0.995244113524581	0.003997802734375	0.160400638699376	2	300.074495384049
pond3PT1_20100710_200000	1.56105654083222	0	6	0.979967074071348	0.995361351949691	0.00390625	0.0924662505443461	0	300.545348172979
pond3PT1_20100711_000000	0	0	5	0.980051055570809	0.995227413332353	0.003875732421875	0.0708738568732762	1	300.984890344277
pond3PT1_20100711_040000	0	0	1	0.980158576569879	0.995131427675618	0.00384521484375	0.0573468573087531	1	300.188959360529
pond3PT1_20100711_080000	0	0	6	0.980175255517548	0.995207564748494	0.003875732421875	0.0891638844534766	0	300.448957366685
pond3PT1_20100711_120000	0.975000418283795	0	10	0.980076254761466	0.99521598131611	0.003936767578125	0.1392709391784	1	300.841805779927
pond3PT1_20100711_160000	0	0	13	0.980022838446341	0.995421968294809	0.003936767578125	0.127934932501089	1	300.885257983481
pond3PT1_20100711_200000	0	0	4	0.980120654873928	0.995345628986173	0.00390625	0.114344425896357	0	300.080023998962
pond3PT1_20100806_000000	0	0	2	0.980203203634824	0.995035528473109	0.0037841796875	0.014833430105966	0	300.563511611877
pond3PT1_20100806_040000	0	0	0	0.980224795953619	0.994941697346857	0.003753662109375	0.00451807228915663	0	300.715698649839
pond3PT1_20100806_080000	0	0	3	0.980190599506575	0.995021662304312	0.003753662109375	0.00438198577442299	2	300.088831653885
pond3PT1_20100806_160000	0	0	0	0.980198737726374	0.995295424226146	0.003814697265625	0.0340125562490928	0	300.130941689485
pond3PT2_20100626_000000	0	0	2	0.980164471136297	0.995107851832263	0.00384521484375	0.0581089417912614	0	299.947207413304
pond3PT2_20100626_040000	0	0	2	0.980148882161911	0.995018499228797	0.0037841796875	0.0133364784438961	0	300.302309681848
pond3PT2_20100626_080000	1.52549894898793	1	17	0.979904425187265	0.994112239266853	0.003936767578125	0.106882348671796	2	300.672700626369
pond3PT2_20100626_120000	1.27087248821285	1	17	0.978900273523168	0.994443227750974	0.004150390625	0.10465960226448	1	302.274471655852
pond3PT2_20100626_160000	2.38343244971735	2	32	0.979284970659287	0.994346113860133	0.004180908203125	0.121552474960081	1	300.542818532566
pond3PT2_20100626_200000	1.2468996315614	1	5	0.977985263430862	0.995384396648174	0.003875732421875	0.0228625344752504	1	306.891242520759
pond3PT2_20100627_040000	0	0	2	0.98013540381784	0.994976672755128	0.003814697265625	0.0300479024531862	0	299.846480769483
pond3PT2_20100627_080000	21.8640294891866	1	5	0.980039451654535	0.993981432141289	0.00390625	0.10072216577152	2	301.124899825224
pond3PT2_20100627_120000	1.38844645198554	3	42	0.979608241782134	0.993367935879915	0.00408935546875	0.157021156916824	1	302.515641445202
pond3PT2_20100627_160000	1.97893549872732	2	13	0.97888449216979	0.993109334691894	0.004425048828125	0.184152271737553	1	301.599430703808
pond3PT2_20100627_200000	0.900443073979478	2	8	0.980125113839163	0.994922202820319	0.003997802734375	0.21823740746117	2	300.202238861138
pond3PT2_20100628_000000	1.5674821278118	1	63	0.977939387817982	0.99236582926483	0.004241943359375	0.0870409348236319	1	300.284379309757
pond3PT2_20100628_040000	1.20319490445252	1	6	0.980167677619407	0.995167848711269	0.00384521484375	0.0584899840325156	0	300.668196723152
pond3PT2_20100628_080000	1.63508922389527	1	5	0.979494707411222	0.993369107902818	0.00408935546875	0.142391856582958	2	301.420061325143
pond3PT2_20100628_120000	7.76885205820504	1	7	0.968412595418193	0.970344383548898	0.005889892578125	0.0656662795761359	2	303.343240159161
pond3PT2_20100628_160000	1.35751327726541	1	5	0.980013475605594	0.994721467472323	0.00408935546875	0.228217085208303	2	300.271766278159
pond3PT2_20100628_200000	1.13406071518496	1	3	0.980103518242749	0.995126431064195	0.00396728515625	0.173845986355059	0	300.550439872126
pond3PT2_20100629_080000	1.28295339414857	1	4	0.980016182373332	0.994244982668306	0.003997802734375	0.181221875453622	4	301.05989331097
pond3PT2_20100629_120000	0.985298289037816	1	7	0.979882515727078	0.995038598297976	0.004058837890625	0.179475431847873	1	302.864575902299
pond3PT2_20100629_160000	2.17249025566773	1	9	0.979744198371126	0.989213853680093	0.0047607421875	0.491000145158949	2	300.71920057876
pond3PT2_20100629_200000	1.1183246797875	2	8	0.980148579967038	0.995126062491528	0.00396728515625	0.19006296269415	1	300.565074922284
pond3PT2_20100713_000000	0	0	21	0.980170290292471	0.995167277979123	0.00384521484375	0.0586805051531427	0	301.056152374936
pond3PT2_20100713_040000	1.01567429366099	0	3	0.98016739221801	0.995166671246691	0.00384521484375	0.0582994629118885	1	300.209165841342
pond3PT2_20100713_080000	0	0	2	0.980148952109029	0.995209738649799	0.00384521484375	0.0562037305849906	0	300.209861580328
pond3PT2_20100713_120000	1.53736983655325	1	34	0.980115399550644	0.995095260245114	0.00390625	0.11310603861228	2	300.956315158055
pond3PT2_20100713_160000	2.99805685257662	0	7	0.97994392694788	0.99442993882384	0.003997802734375	0.165798737117143	2	301.435061447586
pond3PT2_20100713_200000	8.38609382581725	1	4	0.972405241202224	0.988063218634557	0.00482177734375	0.0843736391348527	2	301.537978943466
pond3PT3_20100701_000000	0	0	4	0.980133750285807	0.995165448738316	0.00390625	0.118059587748585	1	300.446660053628
pond3PT3_20100701_040000	0	0	3	0.980124760262567	0.995079003076727	0.00384521484375	0.0537269560168384	0	299.879358709043
pond3PT3_20100701_080000	1.29778279731723	1	12	0.980068566474816	0.994460904144855	0.003997802734375	0.1966450137901	3	300.766818960295
pond3PT3_20100701_120000	1.48549892557065	1	81	0.97777507404165	0.985418006301321	0.004669189453125	0.203059224851212	2	301.632715355084
pond3PT3_20100701_160000	0	0	45	0.979476128677324	0.991723913348048	0.0042724609375	0.170053708811148	3	301.454549014668
pond3PT3_20100701_200000	1.28869890267056	0	7	0.980047542650118	0.995345992682088	0.004058837890625	0.229691355784584	1	300.625727219723
pond3PT3_20100702_000000	1.04919959181108	1	3	0.980121972123434	0.995185168081276	0.00390625	0.115170017419074	0	299.988111180383
pond3PT3_20100702_040000	1.11900290914596	1	5	0.980119784614329	0.995072236512046	0.00390625	0.113931630134998	0	300.47000869548
pond3PT3_20100702_080000	1.11871964840919	1	3	0.980065555952344	0.995015745854418	0.00390625	0.104437327623748	1	300.765416111274
pond3PT3_20100702_120000	6.88630665827128	1	17	0.979857844760582	0.992853764690874	0.004058837890625	0.173895884743794	1	302.256640844682
pond3PT3_20100702_200000	1.09132019898912	2	12	0.980012797316736	0.995176151124546	0.0040283203125	0.201875272173029	2	300.939958967498
pond3PT3_20100703_000000	0	0	4	0.980080232337024	0.995192314580471	0.00390625	0.1069141021919	0	300.636960956348
pond3PT3_20100703_040000	2.64173329945561	2	20	0.980155195472936	0.994311287858725	0.00390625	0.123425932646248	1	300.723241841926
pond3PT3_20100703_080000	18.8838037235671	2	27	0.936867758147046	0.973309948845864	0.005340576171875	0.0177728988242125	3	367.518646180916
pond3PT3_20100703_120000	1.17728794765987	1	32	0.979874890171785	0.994484587081305	0.003997802734375	0.147290971113369	2	301.989403601226
pond3PT3_20100703_160000	1.01129783297555	1	15	0.979921997556526	0.994053825670213	0.004150390625	0.208303091885615	3	300.496013688334
pond3PT3_20100703_200000	1.01554478075804	1	15	0.980003887207824	0.995108931121632	0.003936767578125	0.124696073450428	1	300.727911827331
pond3PT3_20100730_000000	0	0	5	0.980139568118289	0.994900071923846	0.003814697265625	0.0303609014370736	1	301.001115575348
pond3PT3_20100730_040000	0	0	2	0.980177021200764	0.994981241347511	0.0037841796875	0.0142437218754536	1	300.51451902531
pond3PT3_20100730_080000	0	0	8	0.980164248674384	0.995008536912576	0.0037841796875	0.0137901001596748	0	300.152568674266
pond3PT3_20100730_200000	0.981407767404909	1	6	0.980056843969705	0.994973633678798	0.00390625	0.103611736101031	1	302.642361202246
pond3PT3_20100731_000000	1.02635468305345	1	17	0.97974788408557	0.995071123171297	0.00390625	0.0730648497604877	0	307.023195559268
pond3PT3_20100731_080000	0	0	4	0.980189151245383	0.995006992090091	0.003875732421875	0.0917359195819422	2	300.258707596849
pond3PT3_20100731_160000	2.42162645613682	0	37	0.975010187592801	0.991006428186548	0.00457763671875	0.113087893743649	3	327.110276500732
pond3PT3_20100731_200000	0	0	29	0.979665104148932	0.995498021757543	0.00396728515625	0.108978080998694	0	302.37943844583
pond3PT4_20100705_000000	0	0	3	0.980162525798625	0.995177059171498	0.003875732421875	0.0865918493250109	1	299.606016924445
pond3PT4_20100705_040000	0	0	3	0.980150049363961	0.99508091532942	0.00384521484375	0.0565847728262447	0	300.375869207804
pond3PT4_20100705_080000	0	0	2	0.980152841610853	0.995192901732601	0.00384521484375	0.0567752939468718	2	300.306650423178
pond3PT4_20100705_120000	0	0	62	0.97946951680547	0.995307887377467	0.003936767578125	0.0755733778487444	0	301.944460171989
pond3PT4_20100705_160000	0	0	3	0.971736986780819	0.989002018570014	0.0047607421875	0.075323885905066	1	309.579419551834
pond3PT4_20100705_200000	0	0	9	0.980091011641488	0.995550018409295	0.00396728515625	0.171251270140804	0	300.427022618278
pond3PT4_20100706_040000	0	0	0	0.980172346347594	0.994995195536799	0.003814697265625	0.0322388953403977	1	299.94309439929
pond3PT4_20100706_080000	1.17191606966719	1	3	0.980156538548514	0.994793891234707	0.003814697265625	0.0312998983887357	0	299.63917236131
pond3PT4_20100706_120000	0	0	67	0.979954532919614	0.99521715269168	0.003875732421875	0.062586188125998	1	302.129259380951
pond3PT4_20100706_160000	3.42140810312354	1	6	0.979036461830307	0.996338632324457	0.0040283203125	0.0927066700537088	0	309.689819954755
pond3PT4_20100706_200000	0	0	3	0.980038855784899	0.995752454395498	0.0040283203125	0.210539446944404	0	300.33396041003
pond3PT4_20100803_000000	0	0	0	0.980162343556523	0.995118551961538	0.003814697265625	0.0315085643779939	0	299.972207867221
pond3PT4_20100803_080000	0	0	0	0.980179983154491	0.995061124160801	0.0037841796875	0.0143798083901873	0	300.048747252262
pond3PT4_20100803_120000	0	0	0	0.980192473377465	0.995302048611002	0.00384521484375	0.061538321962549	0	300.603072105723
pond3PT4_20100803_160000	0	0	3	0.978854739440864	0.996698550190867	0.00390625	0.0404539846131514	0	317.853489670035
pond3PT4_20100803_200000	0	0	2	0.98018093614994	0.99531762860159	0.003875732421875	0.0908785745391203	0	300.611736815214
